# Supplementary material for: ATP Citrate Lyase ClACLB-1 Facilitates Citrate Cleavage in Lemon
Source: Plants (Basel). 2024 Dec 27;14(1):53. doi: 10.3390/plants14010053 (PMC11722762; doi:10.3390/plants14010053)
Supplement: Supplementary file 1 [file plants-14-00053-s001.zip]

Archive with 1 entries (1 files):
- plants-3381991-supplementary.pdf
